# Supplementary material for: The development of Negative Self-Beliefs Inventory (NSBI): cultural adaptation and psychometric validation
Source: PeerJ. 2015 Oct 20;3:e1312. doi: 10.7717/peerj.1312 (PMC4614916; doi:10.7717/peerj.1312)
Supplement: Supplemental Information 1 [file peerj-03-1312-s001.zip]

Archive with 5 entries (5 files):
- Study1_CFA.sav
- Study1_EFA.sav
- Study2.sav
- Study3.sav
- Study3_SEM.sav
